# Supplementary material for: Remote homology and functional genetics unmask deeply preserved Scm3/HJURP orthologs in metazoans
Source: Sci Adv. 2026 Jul 1;12(27):eaeg5356. doi: 10.1126/sciadv.aeg5356 (PMC13322267; doi:10.1126/sciadv.aeg5356)
Supplement: Supplementary file 2 — Tables S1 to S4 [file sciadv.aeg5356_tables_s1_to_s4.zip]

Archive with 1 entries (1 files):
- aeg5356_tables_s1_to_s4.xlsx
