# Supplementary material for: Remote homology and functional genetics unmask deeply preserved Scm3/HJURP orthologs in metazoans
Source: Sci Adv. 2026 Jul 1;12(27):eaeg5356. doi: 10.1126/sciadv.aeg5356 (PMC13322267; doi:10.1126/sciadv.aeg5356)
Supplement: Supplementary file 3 — Data S1 to S3 [file sciadv.aeg5356_data_s1_to_s3.zip]

Archive with 3 entries (3 files):
- aeg5356_data_s1.txt
- aeg5356_data_s2.txt
- aeg5356_data_s3.txt
